# Supplementary material for: Relationship between Marriage and Prediabetes among Healthcare Workers: Mediating Effect of Triglycerides
Source: Medicina (Kaunas). 2024 Aug 30;60(9):1418. doi: 10.3390/medicina60091418 (PMC11434444; doi:10.3390/medicina60091418)
Supplement: Supplementary file 1 [file medicina-60-01418-s001.zip]

Archive with 1 entries (1 files):
- medicina-3173077-supplementary.pdf
